# Supplementary material for: Taxonomic assessment of Allium species from Kazakhstan based on ITS and matK markers
Source: BMC Plant Biol. 2017 Dec 28;17(Suppl 2):258. doi: 10.1186/s12870-017-1194-0 (PMC5751797; doi:10.1186/s12870-017-1194-0)
Supplement: Supplementary file 2 — Polymorphic sites of ITS in twenty Allium species collected in Kazakhstan. (XLSX 44 kb) [file 12870_2017_1194_MOESM2_ESM.xlsx]

## Sheet: Лист1
		ITS1
	№	1	2	3	4	5	6	7	8	9	10	11	12	13	14	15	16	17	18	19	20	21	22	23	24	25	26	27	28	29	30	31	32	33	34	35	36	37	38	39	40	41	42	43	44	45	46	47	48
Subgen/Section	Nucleotide Position	4	6	7	8	9	10	11	12	13	14	15	16	17	19	20	23	24	25	26	27	29	30	31	32	33	34	36	40	43	44	45	47	48	49	50	51	52	53	54	55	56	57	58	59	60	61	62	63
Anguinum/Anguinum	Allium microdictyon Prokh.	C	T	T	T	-	-	G	A	A	G	A	T	T	A	G	G	A	-	T	A	A	-	G	C	C	A	G	A	T	A	G	A	C	A	A	G	G	C	A	G	T	T	G	T	G	C	T	G
Porphyroprason/Porphyroprason	Allium oreophilum C.A.M.	G	.	.	.	T	A	C	.	T	T	.	.	.	.	.	.	.	-	.	.	.	-	-	G	.	T	A	.	.	.	.	G	.	.	.	C	A	.	.	.	.	A	.	.	.	T	.	T
Vvedenskya/Vvedenskya	Allium kujukense Vved.	G	.	.	.	T	A	C	.	T	T	.	.	.	.	.	.	.	-	.	.	.	T	A	T	T	T	A	.	.	.	.	G	T	.	.	T	A	T	.	.	.	A	.	C	.	T	.	T
Melanocrommyum/Acmopetala	Allium sewerzowii Regel.	A	.	.	.	G	A	C	G	G	-	.	.	.	.	.	.	.	-	.	.	.	-	.	T	T	T	.	.	.	.	A	.	.	.	.	.	.	T	.	.	.	A	.	.	.	T	.	T
Melanocrommyum/Kaloprason	Allium caspium (Pall.)M.Bieb.	A	.	.	.	G	A	T	G	G	-	.	.	.	.	.	.	.	-	.	.	.	-	.	T	T	T	T	.	.	.	A	.	.	.	.	.	.	T	.	.	.	A	.	.	.	T	.	T
Rhizirideum/Rhizirideum	Allium nutans L.	.	.	.	.	C	-	A	.	C	.	G	A	.	T	.	.	T	-	.	G	.	-	C	.	A	.	A	.	G	T	.	.	.	T	.	A	.	.	G	T	.	.	T	.	.	.	.	.
Allium/Caerulea	Allium caesium Schrenk.	.	.	.	.	C	G	.	.	C	A	.	.	C	C	.	T	T	-	.	G	G	-	T	T	.	.	A	G	G	.	.	.	.	T	.	.	.	T	.	T	C	A	.	.	.	.	G	.
Allium/Eremoprasum	Allium sabulosum Steven ex Bunge	.	.	.	.	C	G	A	.	C	C	G	.	.	T	.	T	C	-	C	G	G	-	T	T	.	.	A	G	G	.	.	.	.	C	G	A	.	.	.	T	C	C	.	.	.	.	.	T
Polyprason/Oreiprason	Allium caricoides Rgl.	.	.	.	.	C	G	A	-	-	T	.	.	.	T	.	A	T	-	.	G	.	-	C	T	.	.	A	G	A	.	.	.	.	T	.	.	.	T	.	T	.	.	.	.	.	.	G	.
Reticulatobulbosa/Reticulatobulbosa	Allium eriocoleum Vved.	.	.	A	.	C	G	A	.	.	A	T	.	C	T	.	A	T	-	.	G	.	-	A	T	.	.	A	.	G	.	.	.	.	T	.	T	.	T	.	C	.	.	.	.	.	.	G	.
Reticulatobulbosa/Campanulata	Allium barszcewskii Lipsky.	.	C	A	C	C	G	A	.	.	A	-	.	C	T	.	A	C	A	.	G	.	-	A	.	.	.	.	.	G	.	.	.	.	T	.	.	.	T	G	T	.	.	.	.	A	.	G	.
Reticulatobulbosa/Campanulata	Allium inconspicuum	.	C	A	C	C	G	A	.	.	A	-	.	C	T	.	A	C	A	G	G	.	-	A	T	.	.	A	.	G	.	.	.	.	T	.	.	.	T	G	T	.	.	.	.	A	.	G	.
Reticulatobulbosa/Nigrimontana	Allium oreoscordum Vved.	.	.	A	.	C	G	A	.	.	A	.	.	C	T	.	A	C	-	.	G	.	-	A	T	.	.	A	.	G	.	.	.	.	T	T	.	.	T	.	T	.	.	.	C	.	.	G	.
Reticulatobulbosa/Nigrimontana	Allium oreoprasoides Vved.	.	.	A	.	C	G	A	.	.	A	.	C	C	T	.	A	C	-	C	G	.	-	A	T	.	.	A	.	G	.	.	.	.	.	.	.	.	T	.	T	.	A	.	.	.	.	G	.
Cepa/Cepa	Allium galanthum Kar.et Kir.	.	.	.	.	C	G	A	.	C	A	.	C	.	C	T	A	T	-	.	G	.	-	C	.	.	.	A	G	G	.	.	.	.	C	.	C	.	T	.	T	.	.	.	.	.	.	G	.
Cepa/Cepa	Allium altaicum Pall.	.	.	.	.	C	G	A	.	C	A	.	C	.	C	.	T	T	-	.	G	.	-	C	T	.	T	A	G	G	.	.	.	.	T	.	C	.	T	.	T	.	.	.	.	.	.	G	.
Cepa/Cepa	Allium fistulosum L.	.	.	.	.	C	G	A	.	C	A	.	C	.	C	.	T	T	-	.	G	.	-	C	T	.	T	A	G	G	.	.	.	.	T	.	C	.	T	.	T	.	.	.	.	.	T	G	.
Cepa/Schoenoprasum	Allium karelinii Pol.	.	.	.	.	C	G	A	.	C	A	.	C	.	C	.	A	T	-	.	G	T	-	C	T	.	.	A	.	G	.	.	.	.	T	.	C	.	T	.	C	.	.	.	.	.	.	G	-
Cepa/Schoenoprasum	Allium ledebourianum Roem.et Schult.	.	.	.	.	C	G	A	.	C	A	.	C	.	C	.	A	T	-	.	G	T	-	C	T	.	.	A	.	G	.	.	.	.	T	.	C	.	T	.	C	.	.	.	.	.	.	G	-
Cepa/Annuloprason	Allium atrosanguineum Kar.et Kir.	.	.	.	.	C	G	A	.	C	A	.	.	.	C	.	A	T	-	.	G	.	-	C	.	.	.	A	T	G	.	.	.	.	T	.	.	.	T	.	T	.	.	.	.	.	.	G	.
[truncated: 367 more columns]
