# Supplementary material for: Taxonomic assessment of Allium species from Kazakhstan based on ITS and matK markers
Source: BMC Plant Biol. 2017 Dec 28;17(Suppl 2):258. doi: 10.1186/s12870-017-1194-0 (PMC5751797; doi:10.1186/s12870-017-1194-0)
Supplement: Supplementary file 3 — Polymorphic sites of matK in twenty Allium species collected in Kazakhstan. (XLSX 15 kb) [file 12870_2017_1194_MOESM3_ESM.xlsx]

## Sheet: Лист1
	№	1	2	3	4	5	6	7	8	9	10	11	12	13	14	15	16	17	18	19	20	21	22	23	24	25	26	27	28	29	30	31	32	33	34	35	36	37	38	39	40	41	42	43	44	45	46	47	48
Subgen/Section	Nucleotide Position	24	30	51	70	72	75	76	77	78	79	80	81	82	83	123	138	165	168	175	182	192	209	210	225	237	254	256	262	270	293	331	337	339	358	365	385	394	399	440	444	445	471	472	481	492	498	502	509
Anguinum/Anguinum	Allium microdictyon Prokh.	T	G	C	C	C	T	A	T	T	C	A	G	A	A	C	C	T	A	C	G	C	C	T	G	A	T	G	C	G	G	C	G	A	G	C	A	C	G	A	T	A	C	T	C	C	T	C	T
Porphyroprason/Porphyroprason	Allium oreophilum C.A.M.	.	T	.	.	.	.	.	C	.	A	.	.	.	.	.	.	.	.	T	.	T	.	.	T	.	.	.	.	C	A	.	.	.	.	.	G	.	A	.	G	C	.	C	G	.	.	T	.
Vvedenskya/Vvedenskya	Allium kujukense Vved.	.	.	.	.	.	.	.	C	.	A	.	.	.	.	.	.	.	.	T	.	T	.	.	T	.	.	.	T	C	A	.	.	.	.	.	G	.	A	.	G	C	.	C	G	.	.	T	G
Melanocrommyum/Acmopetala	Allium sewerzowii Regel.	.	.	.	T	.	.	.	C	.	A	.	.	.	.	.	.	.	.	T	.	T	.	C	T	.	.	A	.	C	A	.	.	.	.	.	G	.	A	.	.	.	.	C	.	.	.	T	G
Melanocrommyum/Kaloprason	Allium caspium Pall.	.	.	.	T	.	.	.	C	.	A	.	.	.	.	.	.	.	.	T	.	T	.	.	T	.	.	.	.	C	A	.	.	.	.	.	G	.	A	.	.	C	.	C	.	.	.	T	G
Rhizirideum/Rhizirideum	Allium nutans L.	C	.	T	T	.	.	.	C	.	.	.	.	.	.	T	T	.	.	.	.	.	.	.	T	.	G	.	.	C	A	.	.	G	.	.	.	.	.	.	.	.	.	.	.	.	C	.	.
Allium/Caerulea	Allium caesium Schrenk.	C	.	.	T	.	-	-	-	-	-	-	-	-	-	.	T	.	.	.	.	.	.	.	T	.	.	.	.	C	.	.	.	G	.	.	.	.	.	.	.	.	.	.	A	.	.	.	.
Allium/Eremoprasum	Allium sabulosum Steven ex Bunge.	C	.	.	T	.	-	-	-	-	-	-	-	-	-	.	T	.	.	.	.	.	.	.	T	.	.	.	.	C	.	.	.	G	.	.	.	.	.	.	.	.	.	.	A	.	.	.	.
Polyprason/Oreiprason	Allium caricoides Rgl.	C	.	.	T	.	.	.	C	.	.	.	.	.	.	.	T	A	.	.	.	.	.	.	T	.	.	.	.	C	.	.	.	G	.	.	.	.	.	C	.	.	.	.	A	.	.	.	G
Reticulatobulbosa/Campanulata	Allium barsczewskii Lipsky.	C	.	.	T	A	.	.	C	.	.	.	.	.	.	.	T	.	T	.	.	.	.	.	T	C	.	.	.	C	.	T	.	G	.	T	.	.	.	.	.	C	.	.	A	.	C	.	.
Reticulatobulbosa/Campanulata	Allium inconspicuum Vved.	C	.	.	T	A	.	.	C	.	.	.	.	.	.	.	T	.	T	.	.	.	.	.	T	C	.	.	.	C	.	T	.	G	.	T	.	.	.	.	.	C	.	.	A	.	C	.	.
Reticulatobulbosa/Reticulatobulbosa	Allium eriocoleum Vved.	C	.	.	T	A	.	.	.	.	.	.	.	.	.	.	T	.	T	.	.	.	.	.	T	C	.	.	.	C	.	T	.	G	.	T	.	.	.	.	.	C	.	.	A	.	C	.	.
Reticulatobulbosa/Nigrimontana	Allium oreoprasoides Vved.	C	.	.	T	A	.	.	C	.	.	.	.	.	.	.	T	.	.	.	.	.	.	.	T	.	.	.	.	C	.	T	A	G	.	T	.	.	.	.	.	C	.	.	A	.	C	.	.
Reticulatobulbosa/Nigrimontana	Allium oreoscordum Vved.	C	.	.	T	A	.	.	C	.	.	.	.	.	.	.	T	.	.	.	.	.	.	.	T	.	.	.	.	C	.	T	.	G	.	T	.	.	.	.	.	C	.	.	A	.	C	.	.
Cepa/Cepa	Allium galanthum Kar. et Kir.	C	.	.	T	.	.	.	C	.	.	.	.	.	.	.	T	.	.	.	.	.	.	.	T	.	.	.	.	C	.	.	.	G	.	.	.	T	.	.	.	C	.	.	A	.	C	.	.
Cepa/Cepa	Allium altaicum Pall.	C	.	.	T	.	.	.	C	.	.	.	.	.	.	.	T	.	.	.	A	.	T	.	T	.	.	.	.	C	.	.	.	G	.	.	.	.	.	.	.	.	.	.	A	.	C	.	.
Cepa/Cepa	Allium fistulosum L.	C	.	.	T	.	.	.	C	.	.	.	.	.	.	.	T	.	.	.	A	.	T	.	T	.	.	.	.	C	.	.	.	G	.	.	.	.	.	.	.	.	.	.	A	.	C	.	.
Cepa/Schoenoprasum	Allium karelinii Pol.	C	.	.	T	.	.	.	C	.	.	.	.	.	.	.	T	.	.	.	.	.	.	.	T	.	.	.	.	T	.	.	.	G	A	.	.	.	.	.	.	.	T	.	A	A	.	.	.
Cepa/Schoenoprasum	Allium ledebourianum Roem.et Schult.	C	.	.	T	.	.	.	C	.	.	.	.	.	.	.	T	.	.	.	.	.	.	.	T	.	.	.	.	T	.	.	.	G	A	.	.	.	.	.	.	.	.	.	A	A	C	.	.
Cepa/Annuloprason	Allium atrosanguineum Schrenk.	C	.	.	T	.	.	.	C	.	A	.	.	.	.	.	T	.	.	.	.	.	.	.	T	.	.	.	.	C	.	.	.	G	.	.	.	.	.	.	.	.	.	.	A	.	C	.	.
[truncated: 25 more columns]
